# Supplementary material for: Homelessness, justice involvement, and publicly funded substance use treatment after Medicaid expansion
Source: Health Aff Sch. 2026 Mar 24;4(4):qxag069. doi: 10.1093/haschl/qxag069 (PMC13122626; doi:10.1093/haschl/qxag069)
Supplement: qxag069_Supplementary_Data [file qxag069_supplementary_data.zip]

Archive with 7 entries (7 files):
- coi_disclosure_das.docx
- coi_disclosure_KG.docx
- Supp Tab 1. State-specific Medicaid expansion.docx
- Supp Tab 2. Falsification Test Pre-Expansion Cutpoint.docx
- Supp Tab 3. Distribution of broad service setting.docx
- Supplement Fig. 1 pre and post admission.jpg
- Supplement Methodology_RR1.docx
